# Supplementary material for: Exploration of the Association Between Anterior Disc Displacement Without Reduction and Electromyographic Activity of Masseter Muscle Based on Needle Electromyography
Source: J Clin Med. 2026 Jul 2;15(13):5148. doi: 10.3390/jcm15135148 (PMC13363582; doi:10.3390/jcm15135148)
Supplement: Supplementary file 1 [file jcm-15-05148-s001.zip]

Archive with 1 entries (1 files):
- jcm-4329592-supplementary.pdf
